# Supplementary material for: Paracrine Senescence of Mesenchymal Stromal Cells Involves Inflammatory Cytokines and the NF-κB Pathway
Source: Cells. 2022 Oct 21;11(20):3324. doi: 10.3390/cells11203324 (PMC9600401; doi:10.3390/cells11203324)
Supplement: Supplementary file 1 [file cells-11-03324-s001.zip]

Archive with 1 entries (1 files):
- cells-1950551-supplementary.pdf
